# Supplementary material for: CRISPR/Cas9-Mediated fech Knockout Zebrafish: Unraveling the Pathogenesis of Erythropoietic Protoporphyria and Facilitating Drug Screening
Source: Int J Mol Sci. 2024 Oct 8;25(19):10819. doi: 10.3390/ijms251910819 (PMC11476521; doi:10.3390/ijms251910819)
Supplement: Supplementary file 1 [file ijms-25-10819-s001.zip]

Archive with 1 entries (1 files):
- ijms-3179735-supplementary.pdf
